# Supplementary material for: A Spectrochemically Driven Study: Identifying Phenolic-Rich Extracts from Helichrysum stoechas, Lavandula pedunculata, and Thymus mastichina with Potential to Revert Skin Aging Effects
Source: Pharmaceuticals (Basel). 2025 Dec 14;18(12):1889. doi: 10.3390/ph18121889 (PMC12735882; doi:10.3390/ph18121889)
Supplement: Supplementary file 1 [file pharmaceuticals-18-01889-s001.zip]

Archive with 1 entries (1 files):
- pharmaceuticals-4027674-supplementary.pdf
